# Supplementary material for: TurboID-mediated proximity labeling technologies to identify virus co-receptors
Source: Front Cell Infect Microbiol. 2024 Jun 27;14:1371837. doi: 10.3389/fcimb.2024.1371837 (PMC11236563; doi:10.3389/fcimb.2024.1371837)
Supplement: Supplementary Table 1 — The result of LC-MS/MS. [file Table_1.xlsx]

## Sheet: Ratio1
Accession	Gene	Description	Mw(kDa)	Pseudo/Con	log2(Pseudo/Con)	P-value	P.adjust	log2(Pseudovirus-1)	log2(Pseudovirus-2)	log2(Pseudovirus-3)	log2(Control-1)	log2(Control-2)	log2(Control-3)	LFQ intensity (Pseudovirus-1)	LFQ intensity (Pseudovirus-2)	LFQ intensity (Pseudovirus-3)	LFQ intensity (Control-1)	LFQ intensity (Control-2)	LFQ intensity (Control-3)
Q71DI3	HIST2H3A	Histone H3.2 OS=Homo sapiens OX=9606 GN=HIST2H3A PE=1 SV=3	15.388	14.8203	3.8895	0.0002829	0.0438495	12.7674	13.0411	13.6886	9.0024	9.2158	9.6103	6972.21	8428.73	13203.2	512.852	594.61	781.607
M0R0W6	AXL	Tyrosine-protein kinase receptor UFO OS=Homo sapiens OX=9606 GN=AXL PE=1 SV=1	69.23	12.4399	3.6369	0.0005693	0.0441208	13.6718	13.1764	13.2286	9.0973	9.8537	10.2151	13050.3	9257.46	9598.54	547.722	925.25	1188.64
P00338	LDHA	L-lactate dehydrogenase A chain OS=Homo sapiens OX=9606 GN=LDHA PE=1 SV=2	36.688	0.497718	-1.0066	0.0008962	0.0463037	13.0661	13.1278	12.8352	13.9939	13.9068	14.1481	8576.06	8950.79	7307.69	16314.9	15359	18155.3
P25705	ATP5F1A	"sp|P25705|ATPA_HUMAN ATP synthase subunit alpha, mitochondrial OS=Homo sapiens OX=9606 GN=ATP5F1A PE=1 SV=1	59.75	1.59339	0.6721	0.00175	0.0678125	13.3776	13.4707	13.1948	12.6032	12.6819	12.7418	10642.9	11352.3	9376.28	6222.16	6571.01	6849.58
Q9UQB8	BAIAP2	Brain-specific angiogenesis inhibitor 1-associated protein 2 OS=Homo sapiens OX=9606 GN=BAIAP2 PE=1 SV=1	60.867	1.53602	0.6192	0.004658	0.144398	13.0166	12.963	12.94	12.3149	12.1929	12.5541	8286.8	7984.58	7858.29	5095.12	4681.97	6013.96
P07195	LDHB	L-lactate dehydrogenase B chain OS=Homo sapiens OX=9606 GN=LDHB PE=1 SV=2	36.638	0.291648	-1.7777	0.006775	0.175021	12.6161	12.7394	12.4619	14.7558	13.7125	14.6822	6278.05	6838.2	5641.64	27665.5	13423.7	26289.5
Q13596	SNX1	Sorting nexin-1 OS=Homo sapiens OX=9606 GN=SNX1 PE=1 SV=3	59.069	1.58931	0.6684	0.01095	0.242464	12.6673	12.8405	12.8451	11.9677	11.9902	12.3897	6504.85	7334.59	7358.01	4005.32	4068.27	5366.26
P31949	S100A11	Protein S100-A11 OS=Homo sapiens OX=9606 GN=S100A11 PE=1 SV=2	11.74	1.46459	0.5505	0.0145	0.256783	10.8927	11.265	11.1923	10.4677	10.5313	10.6996	1901.21	2460.95	2340.01	1416.09	1479.92	1663.03
D6R9X9	RPL37	Ribosomal protein L37 OS=Homo sapiens OX=9606 GN=RPL37 PE=1 SV=1	8.4798	21.5095	4.4269	0.01491	0.256783	15.4855	15.0014	15.195	9.4084	10.0848	12.9081	45877.5	32799.8	37510.3	679.533	1085.99	7686.44
Q13015	MLLT11	Protein AF1q OS=Homo sapiens OX=9606 GN=MLLT11 PE=1 SV=1	10.061	3.19784	1.6771	0.03031	0.431041	12.1524	12.5757	11.0989	10.5859	10.4593	9.7504	4552.36	6104.68	2193.32	1537	1407.87	861.317
A6NHU4	AKR1C1	Aldo-keto reductase family 1 member C1 OS=Homo sapiens OX=9606 GN=AKR1C1 PE=1 SV=1	23.228	0.326963	-1.6128	0.03059	0.431041	10.7048	10.1972	10.6727	13.0398	11.8753	11.4981	1669.04	1173.99	1632.31	8421.14	3756.83	2892.5
F5H5D3	TUBA1C	Tubulin alpha chain OS=Homo sapiens OX=9606 GN=TUBA1C PE=1 SV=1	57.73	1.40406	0.4896	0.03512	0.449168	15.9207	15.8816	16.2126	15.4076	15.3907	15.7478	62030.9	60372.3	75941.5	43466	42959.8	55025
P08670	VIM	Vimentin OS=Homo sapiens OX=9606 GN=VIM PE=1 SV=4	53.651	0.204461	-2.2901	0.0404	0.449168	20.0382	19.6454	19.2551	23.2236	21.8974	20.688	1.07671e+06	820077	625695	9.7949e+06	3.90638e+06	1.68931e+06
Q08378	GOLGA3	Golgin subfamily A member 3 OS=Homo sapiens OX=9606 GN=GOLGA3 PE=1 SV=2	167.35	1.46317	0.5491	0.04057	0.449168	11.0364	11.0738	11.4696	10.631	10.4415	10.8601	2100.33	2155.49	2835.92	1585.81	1390.61	1858.73
Q13085	ACACA	Acetyl-CoA carboxylase 1 OS=Homo sapiens OX=9606 GN=ACACA PE=1 SV=2	265.55	0.470185	-1.0887	0.04981	0.473484	13.6681	13.3134	14.0647	14.1396	15.2278	14.945	13016.9	10179.6	17135.5	18048.6	38372.9	31542.3
P06733	ENO1	Alpha-enolase OS=Homo sapiens OX=9606 GN=ENO1 PE=1 SV=2	47.168	0.110867	-3.1731	0.05086	0.473484	14.0711	10.3706	11.0279	15.1974	14.7012	15.0904	17211.7	1323.92	2087.99	37572.8	26638	34887
P62861	FAU	40S ribosomal protein S30 OS=Homo sapiens OX=9606 GN=FAU PE=1 SV=1	6.6478	10.8175	3.4353	0.05615	0.473484	14.1555	13.6657	13.9147	9.0335	9.3635	13.033	18248.6	12995.3	15443.4	524.028	658.71	8381.54
Q07065	CKAP4	Cytoskeleton-associated protein 4 OS=Homo sapiens OX=9606 GN=CKAP4 PE=1 SV=2	66.022	2.54577	1.3481	0.05689	0.473484	15.1591	14.3835	13.6537	12.6814	12.9089	13.5616	36588.4	21373	12887.6	6568.74	7690.7	12090.6
G3XAL9	SLC12A2	"tr|G3XAL9|G3XAL9_HUMAN Solute carrier family 12 (Sodium/potassium/chloride transporters), member 2, isoform CRA_a OS=Homo sapiens OX=9606 GN=SLC12A2 PE=1 SV=1	124.59	1.54971	0.632	0.05804	0.473484	12.7357	13.1303	13.0689	11.9724	12.3816	12.6849	6820.68	8966.32	8592.72	4018.38	5336.21	6584.69
Q96PK6	RBM14	RNA-binding protein 14 OS=Homo sapiens OX=9606 GN=RBM14 PE=1 SV=2	69.491	0.395432	-1.3385	0.06316	0.48949	9.2606	9.3048	10.5865	10.9771	10.5918	11.5986	613.364	632.447	1537.64	2015.75	1543.3	3101.18
P14618	PKM	Pyruvate kinase PKM OS=Homo sapiens OX=9606 GN=PKM PE=1 SV=4	57.936	1.50327	0.5881	0.07118	0.515746	15.8449	16.1019	16.475	15.748	15.2421	15.6673	58855.9	70332.3	91089.7	55032.6	38755.1	52038.8
Q5W0G0	KIRREL1	Kin of IRRE-like protein 1 OS=Homo sapiens OX=9606 GN=KIRREL1 PE=1 SV=1	63.099	3.4438	1.784	0.07379	0.515746	11.7949	11.9296	11.0157	9.9655	10.8873	8.5353	3553.19	3900.92	2070.41	999.803	1894.1	371.006
Q12913	PTPRJ	Receptor-type tyrosine-protein phosphatase eta OS=Homo sapiens OX=9606 GN=PTPRJ PE=1 SV=3	145.94	1.64707	0.7199	0.07653	0.515746	14.2491	13.9981	13.77	12.7977	13.7296	13.3301	19471.8	16362.4	13969.6	7120.19	13583.8	10298.2
Q14677	CLINT1	Clathrin interactor 1 OS=Homo sapiens OX=9606 GN=CLINT1 PE=1 SV=1	68.259	1.61687	0.6932	0.08365	0.54024	14.6117	14.0472	13.9979	13.4566	13.1672	13.9533	25035.7	16928.9	16360.2	11241.9	9198.61	15862.1
A0A087WT45	GRIPAP1	GRIP1-associated protein 1 OS=Homo sapiens OX=9606 GN=GRIPAP1 PE=1 SV=1	90.856	11.0533	3.4664	0.09642	0.597804	13.1077	13.3261	12.9483	7.4603	12.7681	8.7545	8826.95	10269.7	7903.63	176.106	6975.59	431.884
Q9BYF1	ACE2	Angiotensin-converting enzyme 2 OS=Homo sapiens OX=9606 GN=ACE2 PE=1 SV=2	92.462	1.44513	0.5312	0.1047	0.60737	16.4328	16.4032	16.8627	15.6577	16.0802	16.3673	88463.8	86667.3	119173	51693.7	69282.3	84537.3
P02794	FTH1	Ferritin heavy chain OS=Homo sapiens OX=9606 GN=FTH1 PE=1 SV=2	21.225	0.53507	-0.9022	0.1058	0.60737	11.9973	12.112	10.918	12.4268	12.9888	12.3183	4088.34	4426.65	1934.84	5506.04	8128.65	5107.14
P05556	ITGB1	Integrin beta-1 OS=Homo sapiens OX=9606 GN=ITGB1 PE=1 SV=2	88.414	1.50869	0.5933	0.1163	0.6375	14.6927	14.5573	14.148	13.3876	14.0292	14.2014	26481.6	24109.3	18154	10716.9	16719	18838.5
F8WBE5	TFRC	Transferrin receptor protein 1 OS=Homo sapiens OX=9606 GN=TFRC PE=1 SV=1	8.8809	6.17911	2.6274	0.1229	0.6375	14.608	15.0945	14.9459	12.511	14.4371	9.8181	24971.6	34986.2	31562	5836.95	22182	902.698
Q03135	CAV1	Caveolin-1 OS=Homo sapiens OX=9606 GN=CAV1 PE=1 SV=4	20.471	2.08623	1.0609	0.1271	0.6375	16.6048	16.4199	16.1864	14.3473	15.4838	16.1974	99665	87676.3	74574.8	20843.4	45823.5	75145.5
Q9NZM1	MYOF	Myoferlin OS=Homo sapiens OX=9606 GN=MYOF PE=1 SV=1	234.71	1.36888	0.453	0.1275	0.6375	13.3125	12.8792	13.327	13.0891	12.518	12.5526	10173.3	7534	10276.1	8713.88	5865.34	6007.71
Q02952	AKAP12	A-kinase anchor protein 12 OS=Homo sapiens OX=9606 GN=AKAP12 PE=1 SV=4	191.48	2.22592	1.1544	0.1342	0.642881	16.0382	15.8938	15.0338	13.4915	14.7238	15.2872	67294.5	60885	33544.8	11517.2	27058.6	39985.8
P05783	KRT18	"sp|P05783|K1C18_HUMAN Keratin, type I cytoskeletal 18 OS=Homo sapiens OX=9606 GN=KRT18 PE=1 SV=2	48.057	0.537002	-0.897	0.1478	0.642881	18.4958	18.5188	18.3632	20.3432	18.9857	18.7398	369650	375590	337189	1.33019e+06	519117	437766
Q14847	LASP1	LIM and SH3 domain protein 1 OS=Homo sapiens OX=9606 GN=LASP1 PE=1 SV=2	29.717	0.163674	-2.6111	0.1512	0.642881	13.4428	8.9017	9.4404	12.5255	13.4185	13.6743	11134.9	478.276	694.774	5895.91	10948.9	13073
Q8IVF2	AHNAK2	Protein AHNAK2 OS=Homo sapiens OX=9606 GN=AHNAK2 PE=1 SV=2	616.62	1.30776	0.3871	0.155	0.642881	18.7057	18.5516	18.7987	18.6307	17.9122	18.3517	427540	384227	456008	405882	246666	334512
P68371	TUBB4B	Tubulin beta-4B chain OS=Homo sapiens OX=9606 GN=TUBB4B PE=1 SV=1	49.83	1.33923	0.4214	0.1553	0.642881	16.4976	16.4849	16.51	16.2123	15.6077	16.4082	92527.8	91716.9	93326.6	75925.7	49932.8	86968.2
P07355	ANXA2	Annexin A2 OS=Homo sapiens OX=9606 GN=ANXA2 PE=1 SV=2	38.604	1.49858	0.5836	0.1566	0.642881	15.2676	15.8739	15.9342	15.315	14.5939	15.4161	39446.2	60051	62614.1	40763.8	24728.7	43722.9
P32969	RPL9	60S ribosomal protein L9 OS=Homo sapiens OX=9606 GN=RPL9 PE=1 SV=1	21.863	0.477608	-1.0661	0.1582	0.642881	10.1147	9.9737	11.2085	11.7587	12.1607	10.5757	1108.74	1005.5	2366.44	3465.14	4578.63	1526.17
A0A0A0MRA3	TTN	Titin OS=Homo sapiens OX=9606 GN=TTN PE=1 SV=1	3014	0.360382	-1.4724	0.17	0.642881	10.9621	10.2253	11.1193	13.5719	12.4554	10.6966	1994.9	1197.08	2224.55	12177.2	5616.28	1659.58
A0A087WXP3	ITGB6	Integrin beta OS=Homo sapiens OX=9606 GN=ITGB6 PE=1 SV=1	75.849	2.99447	1.5823	0.1725	0.642881	13.59	13.3999	13.1358	12.8622	12.6077	9.9088	12331	10808.7	9000.57	7445.74	6241.6	961.271
P63261	ACTG1	"sp|P63261|ACTG_HUMAN Actin, cytoplasmic 2 OS=Homo sapiens OX=9606 GN=ACTG1 PE=1 SV=1	41.792	0.686009	-0.5437	0.1731	0.642881	16.2101	15.9154	15.7488	17.0731	16.0613	16.3709	75810	61803.5	55063.2	137884	68380.6	84748.5
G8JLB6	HNRNPH1	Heterogeneous nuclear ribonucleoprotein H OS=Homo sapiens OX=9606 GN=HNRNPH1 PE=1 SV=1	51.229	0.527777	-0.922	0.1742	0.642881	9.6051	10.549	9.7868	10.6302	11.8321	10.2446	778.795	1498.18	883.325	1584.93	3646	1213.2
Q14247	CTTN	Src substrate cortactin OS=Homo sapiens OX=9606 GN=CTTN PE=1 SV=2	61.585	2.74746	1.4581	0.1824	0.657488	14.8696	15.1831	14.6912	12.6814	12.4497	15.2384	29936.1	37202.2	26454	6568.74	5594.14	38655.9
Q5JR95	RPS8	40S ribosomal protein S8 OS=Homo sapiens OX=9606 GN=RPS8 PE=1 SV=1	21.879	0.562334	-0.8305	0.1901	0.66967	12.0928	12.339	10.7094	12.4148	12.3879	12.8301	4368.13	5180.95	1674.37	5460.43	5359.56	7281.9
P05165	PCCA	"sp|P05165|PCCA_HUMAN Propionyl-CoA carboxylase alpha chain, mitochondrial OS=Homo sapiens OX=9606 GN=PCCA PE=1 SV=4	80.058	1.55833	0.64	0.1997	0.672635	17.7241	17.6175	17.2659	16.1578	17.5011	17.0285	216514	201093	157599	73111	185505	133687
Q15149	PLEC	Plectin OS=Homo sapiens OX=9606 GN=PLEC PE=1 SV=3	531.78	0.250121	-1.9993	0.2032	0.672635	10.9695	9.768	10.2121	14.8506	10.9835	11.1134	2005.16	871.889	1186.17	29544.5	2024.71	2215.47
E9PKE3	HSPA8	Heat shock cognate 71 kDa protein OS=Homo sapiens OX=9606 GN=HSPA8 PE=1 SV=1	68.805	0.792564	-0.3354	0.2046	0.672635	15.4848	15.2977	15.1141	16.0171	15.497	15.3887	45855.3	40277.9	35464.8	66317.4	46244.7	42900.3
O60493	SNX3	Sorting nexin-3 OS=Homo sapiens OX=9606 GN=SNX3 PE=1 SV=3	18.762	1.66255	0.7334	0.2083	0.672635	14.3692	14.5746	14.1663	12.6882	14.0655	14.1562	21162.2	24400.1	18385.7	6599.77	17145	18257.5
E9PNJ4	STIM1	Stromal interaction molecule 1 OS=Homo sapiens OX=9606 GN=STIM1 PE=1 SV=1	57.62	1.33552	0.4174	0.2129	0.673459	15.1117	14.9651	14.7993	14.0124	14.7407	14.8708	35405.8	31984.8	28512.4	16525.4	27377.4	29961
Q96C19	EFHD2	EF-hand domain-containing protein D2 OS=Homo sapiens OX=9606 GN=EFHD2 PE=1 SV=1	26.697	3.6782	1.879	0.2265	0.695801	12.5833	12.463	12.5402	8.0191	11.9547	11.9758	6136.92	5645.95	5956.3	259.412	3969.39	4027.87
C9J2I0	AGFG1	Arf-GAP domain and FG repeat-containing protein 1 (Fragment) OS=Homo sapiens OX=9606 GN=AGFG1 PE=1 SV=8	25.396	1.2564	0.3293	0.2294	0.695801	13.6433	13.392	13.1259	13.003	12.7806	13.3898	12795.1	10749.6	8939.01	8209.05	7036.29	10733.3
E9PKZ0	RPL8	60S ribosomal protein L8 (Fragment) OS=Homo sapiens OX=9606 GN=RPL8 PE=1 SV=1	22.389	1.74279	0.8014	0.245	0.695801	11.6343	11.6474	12.1051	11.2149	9.9188	11.8488	3178.87	3207.87	4405.53	2376.96	967.958	3688.45
P23528	CFL1	"sp|P23528|COF1_HUMAN Cofilin-1 OS=Homo sapiens OX=9606 GN=CFL1 PE=1 SV=3	18.502	1.34285	0.4253	0.2493	0.695801	13.9033	14.1898	13.6694	12.9555	13.6536	13.8775	15321.8	18687.7	13028.7	7943.17	12886.7	15050.3
G3XAN0	RPS20	40S ribosomal protein S20 OS=Homo sapiens OX=9606 GN=RPS20 PE=1 SV=1	7.2473	1.23851	0.3086	0.2537	0.695801	13.1815	13.0918	13.0951	12.3798	12.9015	13.1614	9290.24	8730.21	8750.2	5329.56	7651.36	9161.7
Q9H444	CHMP4B	Charged multivesicular body protein 4b OS=Homo sapiens OX=9606 GN=CHMP4B PE=1 SV=1	24.95	2.81279	1.492	0.2708	0.695801	12.6383	12.9564	10.3019	10.6962	11.7622	8.9621	6375.4	7948.13	1262.35	1659.12	3473.56	498.725
Q8NFJ5	GPRC5A	Retinoic acid-induced protein 3 OS=Homo sapiens OX=9606 GN=GPRC5A PE=1 SV=2	40.251	1.41588	0.5017	0.2721	0.695801	15.874	15.555	15.9244	14.647	15.25	15.9513	60055.1	48141.7	62190.2	25655.8	38967.9	63360.7
A0A075B7B1	SYNM	"tr|A0A075B7B1|A0A075B7B1_HUMAN Desmuslin, isoform CRA_a OS=Homo sapiens OX=9606 GN=SYNM PE=1 SV=1	140.16	0.36377	-1.4589	0.2724	0.695801	9.057	9.1129	9.2486	11.8905	8.3131	11.5917	532.634	553.677	608.283	3796.62	318.048	3086.38
P62805	HIST1H4A	Histone H4 OS=Homo sapiens OX=9606 GN=HIST1H4A PE=1 SV=2	11.367	1.56179	0.6432	0.2782	0.695801	16.6892	16.3966	16.6231	15.1053	15.8268	16.8471	105670	86271.7	100937	35249.1	58122.1	117891
F5GZS6	SLC3A2	4F2 cell-surface antigen heavy chain OS=Homo sapiens OX=9606 GN=SLC3A2 PE=1 SV=1	64.872	4.37081	2.1279	0.2818	0.695801	15.7125	15.9176	15.7854	15.0234	10.2798	15.7287	53695	61897.8	56477.9	33303.8	1243.16	54301.3
P11498	PC	"sp|P11498|PYC_HUMAN Pyruvate carboxylase, mitochondrial OS=Homo sapiens OX=9606 GN=PC PE=1 SV=2	129.63	1.46886	0.5547	0.2923	0.695801	17.8052	17.7429	18.3216	16.6313	17.5004	18.074	229034	219354	327605	101513	185415	275941
H3BNE1	SNAP23	Synaptosomal-associated protein 23 OS=Homo sapiens OX=9606 GN=SNAP23 PE=1 SV=1	11.14	2.21146	1.145	0.2926	0.695801	15.6002	15.1839	14.481	12.1948	14.5548	15.0804	49673.9	37222.8	22867.3	4688.14	24067.5	34646
G5E972	TMPO	"tr|G5E972|G5E972_HUMAN Lamina-associated polypeptide 2, isoforms beta/gamma OS=Homo sapiens OX=9606 GN=TMPO PE=1 SV=1	46.306	1.43495	0.521	0.2955	0.695801	15.1243	15.0234	14.8167	13.6311	14.7662	15.0042	35716.4	33303.8	28858.3	12687.3	27865.6	32863.5
P10599	TXN	Thioredoxin OS=Homo sapiens OX=9606 GN=TXN PE=1 SV=3	11.737	1.96755	0.9764	0.2965	0.695801	17.9548	17.5498	17.1964	15.062	17.0522	17.6575	254058	191874	150187	34206.9	135901	206746
A0A1B0GTL5	RAB11FIP5	Rab11 family-interacting protein 5 OS=Homo sapiens OX=9606 GN=RAB11FIP5 PE=1 SV=1	138.41	1.30514	0.3842	0.3025	0.695801	14.7731	14.5644	14.3088	13.7144	14.0569	14.7223	27999.2	24228.2	20294.5	13441.4	17043.1	27030.5
P50402	EMD	Emerin OS=Homo sapiens OX=9606 GN=EMD PE=1 SV=1	28.994	1.70185	0.7671	0.3086	0.695801	15.9813	16.155	15.3316	13.8389	15.6239	15.7037	64692	72969.2	41235.5	14652.9	50496.6	53368.5
Q86UA1	PRPF39	Pre-mRNA-processing factor 39 OS=Homo sapiens OX=9606 GN=PRPF39 PE=1 SV=3	78.429	2.346	1.2302	0.3087	0.695801	15.0981	16.0697	15.6765	14.3814	16.1484	12.6239	35073.7	68779.9	52371.7	21341.9	72636.1	6312.08
P11021	HSPA5	Endoplasmic reticulum chaperone BiP OS=Homo sapiens OX=9606 GN=HSPA5 PE=1 SV=2	72.332	4.3331	2.1154	0.309	0.695801	14.8208	14.7533	14.7127	14.2055	9.0252	14.7098	28940.5	27617.6	26851.2	18892.2	521.022	26797.3
Q5T6Z8	TMEM59	Transmembrane protein 59 OS=Homo sapiens OX=9606 GN=TMEM59 PE=1 SV=1	21.86	4.55011	2.1859	0.3141	0.695801	14.0088	14.1808	13.8774	8.0502	13.4877	13.9714	16484.2	18571.5	15049.2	265.065	11486.9	16062.4
M0QXM4	SLC1A5	Amino acid transporter OS=Homo sapiens OX=9606 GN=SLC1A5 PE=1 SV=1	39.443	2.21668	1.1484	0.3164	0.695801	12.1186	11.6699	11.5948	8.6655	11.6355	11.6371	4446.95	3258.29	3093.02	406.046	3181.52	3185.05
Q3BDU5	LMNA	Prelamin-A/C OS=Homo sapiens OX=9606 GN=LMNA PE=1 SV=1	55.637	1.73279	0.7931	0.3223	0.695801	11.4166	10.4566	11.2263	10.4901	9.03	11.2001	2733.63	1405.24	2395.81	1438.25	522.758	2352.7
Q60FE5	FLNA	Filamin-A OS=Homo sapiens OX=9606 GN=FLNA PE=1 SV=1	278.22	0.459011	-1.1234	0.3226	0.695801	13.2316	11.4133	11.2913	14.645	12.2238	12.4376	9618.53	2727.38	2506.22	25620.3	4783.33	5547.42
Q16352	INA	Alpha-internexin OS=Homo sapiens OX=9606 GN=INA PE=1 SV=2	55.39	0.52326	-0.9344	0.3269	0.695801	8.842	11.431	10.7968	11.8326	11.268	10.7723	458.889	2761.05	1778.94	3647.27	2466.07	1748.98
Q96TA1	FAM129B	Niban-like protein 1 OS=Homo sapiens OX=9606 GN=FAM129B PE=1 SV=3	84.137	1.94909	0.9628	0.3277	0.695801	10.1249	10.0769	11.858	9.9374	8.532	10.702	1116.6	1080.06	3712.05	980.518	370.159	1665.8
K7EQ71	PPL	Periplakin (Fragment) OS=Homo sapiens OX=9606 GN=PPL PE=1 SV=1	131.37	0.0834352	-3.5832	0.3336	0.697108	9.632	9.6229	16.6402	18.2568	17.359	11.0288	793.452	788.463	102141	313216	168105	2089.29
C9JXK0	LBR	Delta(14)-sterol reductase (Fragment) OS=Homo sapiens OX=9606 GN=LBR PE=1 SV=1	24.284	2.11726	1.0822	0.3405	0.697108	11.7081	11.8723	10.7421	8.9405	10.0069	12.1284	3345.72	3749.03	1712.75	491.313	1028.91	4477.26
A0A182DWF4	HLA-DPB1	"tr|A0A182DWF4|A0A182DWF4_HUMAN HLA class II histocompatibility antigen, DP beta 1 chain OS=Homo sapiens OX=9606 GN=HLA-DPB1 PE=1 SV=1	25.897	26.1294	4.7076	0.3434	0.697108	21.0715	21.6309	21.0211	7.7736	20.955	20.8721	2.20371e+06	3.2475e+06	2.12805e+06	218.82	2.03275e+06	1.91924e+06
P02792	FTL	Ferritin light chain OS=Homo sapiens OX=9606 GN=FTL PE=1 SV=2	20.019	0.302771	-1.7237	0.3466	0.697108	10.3372	12.1785	12.0471	15.3712	14.0261	10.3367	1293.62	4635.47	4231.93	42383.1	16683.1	1293.17
P04792	HSPB1	Heat shock protein beta-1 OS=Homo sapiens OX=9606 GN=HSPB1 PE=1 SV=2	22.782	1.1796	0.2383	0.3531	0.697108	13.0805	12.9472	12.4191	12.4194	12.5395	12.7729	8662.09	7897.61	5476.73	5477.87	5953.41	6998.84
P62979	RPS27A	Ubiquitin-40S ribosomal protein S27a OS=Homo sapiens OX=9606 GN=RPS27A PE=1 SV=2	17.965	1.30233	0.3811	0.3553	0.697108	14.1181	14.0331	13.557	12.8866	13.763	13.9152	17781.6	16764.2	12052.1	7572.74	13902	15448.7
O75531	BANF1	Barrier-to-autointegration factor OS=Homo sapiens OX=9606 GN=BANF1 PE=1 SV=1	10.058	2.86354	1.5178	0.3687	0.714356	9.7193	12.7717	12.7606	12.4262	8.9314	9.3407	842.948	6993.02	6939.42	5503.75	488.224	648.382
H7BXT7	BET1L	BET1-like protein OS=Homo sapiens OX=9606 GN=BET1L PE=1 SV=1	6.4651	2.2216	1.1516	0.3812	0.729457	12.6843	12.812	12.4532	9.166	12.6059	12.7228	6581.95	7191.12	5607.73	574.435	6233.82	6759.96
P04083	ANXA1	Annexin A1 OS=Homo sapiens OX=9606 GN=ANXA1 PE=1 SV=2	38.714	1.25067	0.3227	0.3897	0.736628	16.7843	16.7963	16.156	15.9064	16.0987	16.7633	112870	113813	73019.8	61419.1	70176.5	111239
Q5TEC6	HIST2H3PS2	Histone H3 OS=Homo sapiens OX=9606 GN=HIST2H3PS2 PE=1 SV=1	15.43	1.54018	0.6231	0.4071	0.757129	14.225	14.3159	14.4214	12.4528	13.8868	14.7534	19149.2	20394.6	21941.9	5606.17	15147.6	27619.5
Q6ULP2	AFTPH	Aftiphilin OS=Homo sapiens OX=9606 GN=AFTPH PE=1 SV=3	102.11	1.80951	0.8556	0.4111	0.757129	15.6145	15.587	15.5801	13.0015	15.0151	16.1981	50168.7	49221.5	48986.6	8200.52	33112.8	75182
K7EK07	H3F3B	Histone H3 (Fragment) OS=Homo sapiens OX=9606 GN=H3F3B PE=1 SV=1	14.914	1.45902	0.545	0.4152	0.757129	17.8157	17.7005	17.8091	16.1628	17.2925	18.235	230707	213001	229654	73364.8	160532	308519
Q5VTE0	EEF1A1P5	Putative elongation factor 1-alpha-like 3 OS=Homo sapiens OX=9606 GN=EEF1A1P5 PE=5 SV=1	50.184	1.079	0.1097	0.4234	0.759995	13.5889	13.7288	13.6741	13.5649	13.3478	13.75	12321.6	13576.3	13071.2	12118.3	10425.3	13777.2
Q2TAM5	RELA	RELA protein OS=Homo sapiens OX=9606 GN=RELA PE=1 SV=1	42.868	0.359833	-1.4746	0.4329	0.759995	9.7238	9.9377	10.1438	13.571	8.0819	12.5762	845.581	980.722	1131.33	12169.6	270.953	6106.8
P62937	PPIA	Peptidyl-prolyl cis-trans isomerase A OS=Homo sapiens OX=9606 GN=PPIA PE=1 SV=2	18.012	2.14399	1.1003	0.4385	0.759995	13.8165	14.1584	13.4062	13.9866	10.1708	13.9227	14427.2	18285.3	10856	16232.5	1152.7	15529.2
P62745	RHOB	Rho-related GTP-binding protein RhoB OS=Homo sapiens OX=9606 GN=RHOB PE=1 SV=1	22.123	2.00347	1.0025	0.4392	0.759995	10.7847	11.9362	9.4485	7.8931	10.4357	10.8332	1764.08	3918.81	698.686	237.717	1385.03	1824.39
H3BU16	JPT2	Jupiter microtubule-associated homolog 2 (Fragment) OS=Homo sapiens OX=9606 GN=JPT2 PE=1 SV=1	17.603	1.54392	0.6266	0.4469	0.759995	13.7557	14.0616	12.8107	11.7418	13.0564	13.95	13831.8	17098.7	7184.64	3424.79	8518.6	15825.9
P37802	TAGLN2	Transgelin-2 OS=Homo sapiens OX=9606 GN=TAGLN2 PE=1 SV=3	22.391	1.25989	0.3333	0.4485	0.759995	14.1765	13.8187	13.1414	12.8674	13.6571	13.6122	18516.2	14449.2	9035.57	7472.63	12918	12522.2
A0A2R8Y5K0	TRIM8	E3 ubiquitin-protein ligase TRIM8 (Fragment) OS=Homo sapiens OX=9606 GN=TRIM8 PE=1 SV=1	23.624	0.49548	-1.0131	0.4517	0.759995	12.9433	14.3289	10.7954	12.4027	14.3714	14.3329	7876.29	20579.2	1777.21	5414.83	21194.5	20636.3
Q09666	AHNAK	Neuroblast differentiation-associated protein AHNAK OS=Homo sapiens OX=9606 GN=AHNAK PE=1 SV=2	629.09	1.24384	0.3148	0.4576	0.759995	20.7193	20.6864	20.9385	21.158	19.8688	20.3729	1.72636e+06	1.68743e+06	2.00963e+06	2.33987e+06	957425	1.35786e+06
Q9UHR4	BAIAP2L1	Brain-specific angiogenesis inhibitor 1-associated protein 2-like protein 1 OS=Homo sapiens OX=9606 GN=BAIAP2L1 PE=1 SV=2	56.882	1.59715	0.6755	0.4609	0.759995	11.6052	11.5557	10.0179	10.0653	9.4613	11.6258	3115.4	3010.32	1036.78	1071.41	704.912	3160.2
O77932	DXO	Decapping and exoribonuclease protein OS=Homo sapiens OX=9606 GN=DXO PE=2 SV=2	44.928	5.49074	2.457	0.4731	0.7719	17.5705	17.7823	17.7081	9.0676	18.9707	17.6517	194647	225427	214126	536.562	513748	205917
E5RJL5	INTS8	Integrator complex subunit 8 (Fragment) OS=Homo sapiens OX=9606 GN=INTS8 PE=1 SV=1	10.467	1.36415	0.448	0.5003	0.799928	17.0705	16.8664	16.5097	15.213	17.0809	16.8088	137636	119479	93307.1	37981.3	138632	114803
A0A2R8YG28	OTOA	Otoancorin OS=Homo sapiens OX=9606 GN=OTOA PE=4 SV=1	40.564	0.545708	-0.8738	0.5006	0.799928	10.5073	10.6605	11.8643	13.6749	12.0991	9.8796	1455.5	1618.57	3728.29	13078.4	4387.25	942.011
E5RK64	VAPB	Vesicle-associated membrane protein-associated protein B/C OS=Homo sapiens OX=9606 GN=VAPB PE=1 SV=1	7.8009	2.65443	1.4084	0.5092	0.805367	14.7232	13.618	13.1692	8.6482	14.3428	14.2942	27047.4	12572.6	9211.37	401.206	20778.4	20090.1
D3YTB1	RPL32	60S ribosomal protein L32 (Fragment) OS=Homo sapiens OX=9606 GN=RPL32 PE=1 SV=1	15.616	1.45317	0.5392	0.5421	0.848742	10.578	12.2279	11.8799	11.1288	9.8726	12.0668	1528.61	4796.94	3768.83	2239.25	937.451	4290.11
Q5T8U2	RPL7A	60S ribosomal protein L7a OS=Homo sapiens OX=9606 GN=RPL7A PE=1 SV=1	16.539	1.1128	0.1542	0.5495	0.851725	12.1333	11.8899	12.0484	11.4367	11.9791	12.1933	4492.49	3795.04	4235.74	2771.98	4037.09	4683.27
J3QR09	RPL19	Ribosomal protein L19 OS=Homo sapiens OX=9606 GN=RPL19 PE=1 SV=1	23.134	1.16506	0.2204	0.5773	0.875005	12.2221	12.2519	12.2088	11.3852	11.9923	12.6442	4777.7	4877.41	4733.86	2674.77	4074.2	6401.53
A0A0A0MR02	VDAC2	Voltage-dependent anion-selective channel protein 2 (Fragment) OS=Homo sapiens OX=9606 GN=VDAC2 PE=1 SV=1	30.348	0.793939	-0.3329	0.5799	0.875005	11.9006	11.7523	10.3605	11.1596	11.9549	11.8975	3823.29	3449.81	1314.68	2287.57	3969.94	3815.09
P62701	RPS4X	"sp|P62701|RS4X_HUMAN 40S ribosomal protein S4, X isoform OS=Homo sapiens OX=9606 GN=RPS4X PE=1 SV=2	29.597	1.44243	0.5285	0.5818	0.875005	11.9316	11.0576	11.909	11.73	9.4504	12.1323	3906.34	2131.42	3845.62	3396.89	699.607	4489.38
Q5JP53	TUBB	Tubulin beta chain OS=Homo sapiens OX=9606 GN=TUBB PE=1 SV=1	47.766	1.11891	0.1621	0.5871	0.875005	14.7157	14.5655	14.4519	14.8931	14.3724	13.9813	26907.1	24246.7	22410.7	30427.7	21209.2	16173
O95711	LY86	Lymphocyte antigen 86 OS=Homo sapiens OX=9606 GN=LY86 PE=1 SV=1	17.905	0.353995	-1.4982	0.5944	0.876138	10.7572	10.6377	15.1411	9.4289	15.567	16.0348	1730.77	1593.19	36134.8	689.258	48543.8	67136
U3KQK0	HIST1H2BN	Histone H2B OS=Homo sapiens OX=9606 GN=HIST1H2BN PE=1 SV=1	18.804	1.07133	0.0994	0.6032	0.876138	14.001	14.156	14.4083	14.004	13.9176	14.3454	16395.4	18254.9	21743.6	16429.5	15474.4	20815.9
P08579	SNRPB2	U2 small nuclear ribonucleoprotein B OS=Homo sapiens OX=9606 GN=SNRPB2 PE=1 SV=1	25.486	1.3333	0.415	0.6183	0.876138	17.6775	17.0729	17.1136	15.3853	17.578	17.6558	209632	137865	141810	42799.3	195661	206503
P46821	MAP1B	Microtubule-associated protein 1B OS=Homo sapiens OX=9606 GN=MAP1B PE=1 SV=2	270.63	1.41608	0.5019	0.6265	0.876138	12.4435	12.8589	10.5916	11.7049	10.2341	12.4494	5570.15	7428.73	1543.08	3338.3	1204.4	5592.97
P06576	ATP5F1B	"sp|P06576|ATPB_HUMAN ATP synthase subunit beta, mitochondrial OS=Homo sapiens OX=9606 GN=ATP5F1B PE=1 SV=3	56.559	0.888904	-0.1699	0.6275	0.876138	14.4831	14.2969	14.5035	15.2224	14.3808	14.1901	22900.6	20127.8	23226.8	38229.5	21333	18691.6
C9JKI3	CAV1	Caveolin (Fragment) OS=Homo sapiens OX=9606 GN=CAV1 PE=1 SV=1	15.928	2.29867	1.2008	0.6329	0.876138	15.8966	15.2615	10.3481	13.0835	9.7919	15.0284	61003.3	39279.8	1303.43	8680.12	886.453	33419.4
H3BMH2	RAB11A	Ras-related protein Rab-11A (Fragment) OS=Homo sapiens OX=9606 GN=RAB11A PE=4 SV=1	17.668	0.671891	-0.5737	0.6526	0.876138	11.288	9.6919	10.6555	12.1576	8.9468	12.2521	2500.5	827.09	1612.97	4568.8	493.464	4878.09
O95832	CLDN1	Claudin-1 OS=Homo sapiens OX=9606 GN=CLDN1 PE=1 SV=1	22.744	1.10803	0.148	0.6526	0.876138	12.33	11.9128	12.0547	11.4117	12.0969	12.3449	5148.73	3855.76	4254.28	2724.36	4380.56	5202.18
Q5VVC8	RPL11	60S ribosomal protein L11 OS=Homo sapiens OX=9606 GN=RPL11 PE=1 SV=2	19.024	0.628376	-0.6703	0.6543	0.876138	12.8284	9.3129	11.0498	9.8614	12.4353	12.9052	7273.33	636.008	2119.93	930.202	5538.58	7671.01
C9J6W7	CKMT1B	"tr|C9J6W7|C9J6W7_HUMAN Creatine kinase U-type, mitochondrial (Fragment) OS=Homo sapiens OX=9606 GN=CKMT1B PE=1 SV=1	22.476	1.56125	0.6427	0.6564	0.876138	13.1316	13.0183	10.8048	9.5107	12.376	13.1399	8974.4	8296.57	1788.83	729.468	5315.54	9026.18
J3KSH8	JPT1	Jupiter microtubule-associated homolog 1 (Fragment) OS=Homo sapiens OX=9606 GN=JPT1 PE=1 SV=8	9.5162	1.40056	0.486	0.6614	0.876138	12.2946	12.8025	10.6783	9.845	12.0315	12.4408	5023.93	7143.92	1638.66	919.688	4186.42	5559.73
A0A087X1A9	SEC22B	Vesicle-trafficking protein SEC22b (Fragment) OS=Homo sapiens OX=9606 GN=SEC22B PE=1 SV=1	8.7819	0.768331	-0.3802	0.6615	0.876138	10.1893	12.2632	12.4318	11.5399	11.7711	12.714	1167.58	4915.76	5525.16	2977.53	3495.06	6718.86
P42677	RPS27	40S ribosomal protein S27 OS=Homo sapiens OX=9606 GN=RPS27 PE=1 SV=3	9.461	1.41559	0.5014	0.6636	0.876138	11.3563	11.5716	9.9033	8.5832	11.2507	11.4932	2621.72	3043.68	957.614	383.531	2436.68	2882.69
H0YD13	CD44	CD44 antigen OS=Homo sapiens OX=9606 GN=CD44 PE=1 SV=2	22.683	1.08395	0.1163	0.6681	0.876138	14.3065	14.2137	13.8393	13.6487	13.9952	14.3667	20262.2	18999.8	14657	12843	16329.6	21125.5
A8MUD9	RPL7	60S ribosomal protein L7 OS=Homo sapiens OX=9606 GN=RPL7 PE=1 SV=1	24.433	0.931353	-0.1026	0.6752	0.876138	14.4529	14.5428	14.7017	14.3257	14.6137	15.0658	22426.2	23868.2	26647.3	20533.6	25070.4	34297.1
P62826	RAN	GTP-binding nuclear protein Ran OS=Homo sapiens OX=9606 GN=RAN PE=1 SV=3	24.423	0.937441	-0.0932	0.6783	0.876138	13.1801	13.6134	13.4614	13.6514	13.1816	13.7014	9281.23	12532.6	11279.4	12867.1	9290.88	13320.9
Q06830	PRDX1	Peroxiredoxin-1 OS=Homo sapiens OX=9606 GN=PRDX1 PE=1 SV=1	22.11	0.931482	-0.1024	0.6906	0.877656	16.4206	16.2922	15.6928	16.2364	16.0946	16.3817	87718.9	80249.2	52966.8	77204.6	69977.3	85385.3
B8ZZK4	RPL31	60S ribosomal protein L31 OS=Homo sapiens OX=9606 GN=RPL31 PE=1 SV=1	8.9876	0.800293	-0.3214	0.6908	0.877656	12.7919	10.7317	12.6494	11.7601	12.4031	12.9739	7091.62	1700.45	6424.64	3468.51	5416.33	8045.13
Q9C0C2	TNKS1BP1	182 kDa tankyrase-1-binding protein OS=Homo sapiens OX=9606 GN=TNKS1BP1 PE=1 SV=4	181.79	0.875816	-0.1913	0.7071	0.88975	14.6194	13.2166	13.8305	13.9415	13.744	14.5548	25169.7	9519.04	14567.8	15732.9	13720.1	24067.5
H0Y6I0	GOLGA4	Golgin subfamily A member 4 (Fragment) OS=Homo sapiens OX=9606 GN=GOLGA4 PE=1 SV=1	246.6	1.2367	0.3065	0.7118	0.88975	14.7409	14.588	14.4007	15.4672	12.843	14.4999	27381.2	24627.8	21629.3	45299.3	7347.31	23168.9
Q14789	GOLGB1	Golgin subfamily B member 1 OS=Homo sapiens OX=9606 GN=GOLGB1 PE=1 SV=2	376.01	1.12475	0.1696	0.7296	0.904704	12.516	12.0354	11.9018	11.3987	11.7549	12.7909	5857.22	4197.75	3826.47	2699.92	3456.03	7086.71
H7C4D8	MYO7A	Unconventional myosin-VIIa (Fragment) OS=Homo sapiens OX=9606 GN=MYO7A PE=1 SV=1	155.92	0.519214	-0.9456	0.7535	0.920846	15.6077	9.4706	9.7584	13.7306	8.7046	15.2382	49932.8	709.471	866.106	13593.2	417.201	38650.5
A0A024R4M0	RPS9	40S ribosomal protein S9 OS=Homo sapiens OX=9606 GN=RPS9 PE=1 SV=1	22.591	1.04131	0.0584	0.7545	0.920846	11.215	11.4406	11.4295	11.5561	11.0123	11.3415	2377.12	2779.48	2758.18	3011.15	2065.54	2594.97
P62753	RPS6	40S ribosomal protein S6 OS=Homo sapiens OX=9606 GN=RPS6 PE=1 SV=1	28.68	1.06408	0.0896	0.7719	0.934723	13.2089	13.3089	13.0958	12.5943	13.1865	13.564	9468.37	10147.9	8754.44	6183.89	9322.49	12110.7
P36578	RPL4	60S ribosomal protein L4 OS=Homo sapiens OX=9606 GN=RPL4 PE=1 SV=5	47.697	0.873573	-0.195	0.7817	0.939252	11.7906	10.152	10.9851	10.2658	11.5106	11.7362	3542.62	1137.78	2026.96	1231.16	2917.67	3411.52
H0YGP2	ADGRG6	Adhesion G-protein-coupled receptor G6 (Fragment) OS=Homo sapiens OX=9606 GN=ADGRG6 PE=1 SV=1	15.46	1.16344	0.2184	0.788	0.939538	12.8568	13.1127	11.4393	11.2156	12.431	13.1071	7417.93	8857.6	2776.98	2378.11	5522.1	8823.28
P11717	IGF2R	Cation-independent mannose-6-phosphate receptor OS=Homo sapiens OX=9606 GN=IGF2R PE=1 SV=3	274.37	0.902125	-0.1486	0.7979	0.94408	9.9274	10.3611	10.9845	9.7519	10.6731	11.2938	973.745	1315.23	2026.11	862.213	1632.76	2510.57
A0A0D9SF54	SPTAN1	"tr|A0A0D9SF54|A0A0D9SF54_HUMAN Spectrin alpha chain, non-erythrocytic 1 OS=Homo sapiens OX=9606 GN=SPTAN1 PE=1 SV=1	282.83	1.11065	0.1514	0.812	0.953485	10.4323	10.9846	11.931	11.3342	11.4031	10.1565	1381.77	2026.25	3904.71	2581.87	2708.17	1141.33
P46778	RPL21	60S ribosomal protein L21 OS=Homo sapiens OX=9606 GN=RPL21 PE=1 SV=2	18.565	0.89969	-0.1525	0.823	0.958704	11.2512	10.0727	11.5655	10.4596	10.9142	11.973	2437.52	1076.92	3030.84	1408.16	1929.75	4020.06
Q6PUV4	CPLX2	Complexin-2 OS=Homo sapiens OX=9606 GN=CPLX2 PE=2 SV=2	15.394	1.1303	0.1767	0.8289	0.958704	15.6019	15.482	15.0815	13.7727	16.2959	15.5668	49732.5	45766.4	34672.4	13995.7	80455.3	48537.1
P11166	SLC2A1	"sp|P11166|GTR1_HUMAN Solute carrier family 2, facilitated glucose transporter member 1 OS=Homo sapiens OX=9606 GN=SLC2A1 PE=1 SV=2"	54.083	0.90369	-0.1461	0.835	0.958704	12.1657	12.3067	10.4962	11.2283	11.902	12.2765	4594.52	5066.24	1444.35	2399.14	3827	4961.29
Q13501	SQSTM1	Sequestosome-1 OS=Homo sapiens OX=9606 GN=SQSTM1 PE=1 SV=1	47.687	1.30125	0.3799	0.8528	0.971941	14.5269	15.0464	14.3478	16.7803	15.4853	10.5157	23606.6	33839	20850.6	112557	45871.2	1464
Q9UMZ2	SYNRG	Synergin gamma OS=Homo sapiens OX=9606 GN=SYNRG PE=1 SV=2	140.65	0.907834	-0.1395	0.8803	0.988967	10.0382	11.9483	12.0183	11.8461	10.3392	12.2379	1051.48	3951.82	4148.29	3681.56	1295.42	4830.31
E9PRY8	EEF1D	Elongation factor 1-delta OS=Homo sapiens OX=9606 GN=EEF1D PE=1 SV=1	76.569	0.870973	-0.1993	0.8805	0.988967	9.4591	10.58	12.4965	11.6041	12.1964	9.333	703.838	1530.73	5778.58	3113.02	4693.34	644.931
R4GN19	RPL36A	60S ribosomal protein L36a OS=Homo sapiens OX=9606 GN=RPL36A PE=4 SV=1	2.9315	1.06733	0.094	0.9027	0.992217	13.0507	13.2544	12.6273	11.4894	13.5313	13.6297	8485.01	9771.74	6326.97	2875.11	11839.3	12675
Q9UJZ1	STOML2	"sp|Q9UJZ1|STML2_HUMAN Stomatin-like protein 2, mitochondrial OS=Homo sapiens OX=9606 GN=STOML2 PE=1 SV=1"	38.534	1.0835	0.1157	0.9078	0.992217	9.2524	11.7816	11.5607	9.9275	10.7452	11.5748	609.888	3520.59	3020.77	973.812	1716.44	3050.44
Q6IAA8	LAMTOR1	Ragulator complex protein LAMTOR1 OS=Homo sapiens OX=9606 GN=LAMTOR1 PE=1 SV=2	17.745	1.11721	0.1599	0.9098	0.992217	13.1663	10.162	10.2005	11.1534	12.4614	9.4342	9192.87	1145.69	1176.67	2277.76	5639.69	691.795
Q96A49	SYAP1	Synapse-associated protein 1 OS=Homo sapiens OX=9606 GN=SYAP1 PE=1 SV=1	39.933	1.06784	0.0947	0.9122	0.992217	13.576	10.9641	12.3216	11.6408	12.3356	12.6011	12211.9	1997.67	5118.84	3193.23	5168.75	6213.11
F5GYT8	MCCC1	"tr|F5GYT8|F5GYT8_HUMAN Methylcrotonoyl-CoA carboxylase subunit alpha, mitochondrial OS=Homo sapiens OX=9606 GN=MCCC1 PE=1 SV=2	64.006	1.02754	0.0392	0.9154	0.992217	15.2887	15.2049	15.7557	14.8202	15.4554	15.856	40027.4	37768.6	55327.2	28928.4	44930.3	59310.5
E7EUT5	GAPDH	Glyceraldehyde-3-phosphate dehydrogenase OS=Homo sapiens OX=9606 GN=GAPDH PE=1 SV=1	27.87	0.989657	-0.015	0.9274	0.993114	14.6446	14.3113	14.3794	14.2751	14.43	14.6752	25613.2	20329.7	21312.3	19825.9	22073.1	26162.3
P0DMV9	HSPA1B	Heat shock 70 kDa protein 1B OS=Homo sapiens OX=9606 GN=HSPA1B PE=1 SV=1	70.051	1.05768	0.0809	0.9297	0.993114	12.4154	10.7341	12.4211	12.611	12.2294	10.4876	5462.71	1703.28	5484.33	6255.89	4801.93	1435.76
P35579	MYH9	Myosin-9 OS=Homo sapiens OX=9606 GN=MYH9 PE=1 SV=4	226.53	0.919805	-0.1206	0.9416	0.993114	11.3601	11.4473	11.8846	14.7627	10.214	10.0772	2628.64	2792.42	3781.13	27798.1	1187.74	1080.29
Q9NZV1	CRIM1	Cysteine-rich motor neuron 1 protein OS=Homo sapiens OX=9606 GN=CRIM1 PE=1 SV=1	113.74	1.0398	0.0563	0.9558	0.993114	12.1052	10.6619	11.2847	9.5875	12.0172	12.2783	4405.84	1620.14	2494.79	769.352	4145.13	4967.49
P63244	RACK1	Receptor of activated protein C kinase 1 OS=Homo sapiens OX=9606 GN=RACK1 PE=1 SV=3	35.076	0.979624	-0.0297	0.9618	0.993114	11.3386	12.0942	10.2972	11.4311	10.7663	11.6216	2589.76	4372.37	1258.25	2761.24	1741.72	3151.01
A0A0U1RQF0	FASN	Fatty acid synthase OS=Homo sapiens OX=9606 GN=FASN PE=1 SV=1	273.2	1.01192	0.0171	0.9628	0.993114	10.6323	10.464	10.599	10.0764	11.2073	10.3604	1587.23	1412.47	1551.02	1079.69	2364.47	1314.59
P35232	PHB	Prohibitin OS=Homo sapiens OX=9606 GN=PHB PE=1 SV=1	29.804	0.930837	-0.1034	0.963	0.993114	13.758	13.3119	9.0375	13.2133	9.2489	13.9555	13853.9	10169.1	525.483	9497.29	608.41	15886.3
J3KNC7	CYB5A	Cytochrome b5 OS=Homo sapiens OX=9606 GN=CYB5A PE=1 SV=1	6.8218	0.962128	-0.0557	0.9709	0.993114	9.5762	11.3047	12.6139	11.522	13.0143	9.1257	763.35	2529.61	6268.48	2940.81	8273.6	558.611
D6RFH4	CYB5B	Cytochrome b5 type B OS=Homo sapiens OX=9606 GN=CYB5B PE=1 SV=1	14.846	0.968551	-0.0461	0.9739	0.993114	9.6245	13.2841	10.715	11.094	10.0172	12.6508	789.338	9974.99	1680.88	2185.88	1036.28	6430.88
P25398	RPS12	40S ribosomal protein S12 OS=Homo sapiens OX=9606 GN=RPS12 PE=1 SV=3	14.515	0.985481	-0.0211	0.9803	0.993114	12.2558	12.4615	10.2079	10.9554	12.0469	11.9862	4890.61	5640.08	1182.73	1985.66	4231.34	4057.01
P13639	EEF2	Elongation factor 2 OS=Homo sapiens OX=9606 GN=EEF2 PE=1 SV=4	95.337	1.00438	0.0063	0.989	0.995422	11.5147	12.529	11.1222	11.8555	11.7456	11.546	2925.97	5910.24	2229.03	3705.62	3433.82	2990.15
O95721	SNAP29	Synaptosomal-associated protein 29 OS=Homo sapiens OX=9606 GN=SNAP29 PE=1 SV=1	28.97	0.996333	-0.0053	0.9975	0.9975	12.648	9.7635	12.8537	9.3566	12.8452	13.0792	6418.41	869.173	7402	655.567	7358.52	8654.29
A0A2R8Y8A0	RPS24	40S ribosomal protein S24 (Fragment) OS=Homo sapiens OX=9606 GN=RPS24 PE=1 SV=1	10.248	NA	NA	NA	NA	10.1607	11.9731	10.3324	8.679	9.5306	12.606	1144.66	4020.33	1289.32	409.864	739.599	6234.25
F8VUA6	RPL18	60S ribosomal protein L18 (Fragment) OS=Homo sapiens OX=9606 GN=RPL18 PE=1 SV=1	14.529	NA	NA	NA	NA	9.6464	10.8439	12.0499	11.9872	9.4349	10.6191	801.412	1837.97	4240.15	4059.82	692.13	1572.78
F8VYN8	CEP83	Centrosomal protein of 83 kDa OS=Homo sapiens OX=9606 GN=CEP83 PE=1 SV=1	41.53	NA	NA	NA	NA	15.4136	10.1379	9.8273	13.7166	8.7454	10.5506	43647.2	1126.71	908.473	13462	429.168	1499.85
H7C4H2	SRPRB	Signal recognition particle receptor subunit beta (Fragment) OS=Homo sapiens OX=9606 GN=SRPRB PE=1 SV=1	17.502	NA	NA	NA	NA	10.4898	9.6514	13.1107	11.5591	8.9024	9.3553	1437.95	804.194	8845.33	3017.42	478.508	654.977
P11413	G6PD	Glucose-6-phosphate 1-dehydrogenase OS=Homo sapiens OX=9606 GN=G6PD PE=1 SV=4	59.256	NA	NA	NA	NA	10.3275	11.5782	10.1032	11.4604	11.3775	10.0595	1284.95	3057.63	1099.93	2817.89	2660.53	1067.12
P15121	AKR1B1	Aldo-keto reductase family 1 member B1 OS=Homo sapiens OX=9606 GN=AKR1B1 PE=1 SV=3	35.853	NA	NA	NA	NA	10.9651	10.6033	10.109	11.1379	9.6896	10.4367	1999.05	1555.65	1104.36	2253.42	825.772	1385.99
P30050	RPL12	60S ribosomal protein L12 OS=Homo sapiens OX=9606 GN=RPL12 PE=1 SV=1	17.818	NA	NA	NA	NA	10.9046	10.8681	11.4889	10.7389	9.6792	10.5567	1916.95	1869.06	2874.11	1708.96	819.841	1506.2
P46779	RPL28	60S ribosomal protein L28 OS=Homo sapiens OX=9606 GN=RPL28 PE=1 SV=3	15.747	NA	NA	NA	NA	10.0046	10.8103	10.073	10.5013	10.3648	9.6477	1027.27	1795.66	1077.15	1449.46	1318.61	802.134
Q15836	VAMP3	Vesicle-associated membrane protein 3 OS=Homo sapiens OX=9606 GN=VAMP3 PE=1 SV=3	11.309	NA	NA	NA	NA	11.053	13.1523	10.5303	8.0947	12.3507	11.0803	2124.64	9104.1	1478.89	273.368	5223.13	2165.22
A0A087WUA7	ZNF804B	Zinc finger protein 804B OS=Homo sapiens OX=9606 GN=ZNF804B PE=4 SV=1	143.08	NA	NA	NA	NA	9.348	9.3988	9.5343	12.4249	8.626	9.0512	651.671	675.026	741.499	5498.8	395.08	530.497
B2ZWH1	CACYBP	Calcyclin-binding protein (Fragment) OS=Homo sapiens OX=9606 GN=CACYBP PE=1 SV=1	5.8587	NA	NA	NA	NA	10.6419	10.5377	10.8666	10.9926	10.3616	10.233	1597.83	1486.5	1867.12	2037.52	1315.69	1203.48
C9JYS6	EGFR	Epidermal growth factor receptor (Fragment) OS=Homo sapiens OX=9606 GN=EGFR PE=1 SV=1	14.704	NA	NA	NA	NA	10.1768	11.3779	9.8058	9.1558	9.4999	10.4342	1157.5	2661.27	895.035	570.388	724.027	1383.59
E7EPB3	RPL14	60S ribosomal protein L14 OS=Homo sapiens OX=9606 GN=RPL14 PE=1 SV=1	14.558	NA	NA	NA	NA	10.5504	10.6699	11.0446	10.9148	9.5172	10.3701	1499.64	1629.15	2112.3	1930.56	732.762	1323.46
E7EX40	RAB11FIP1	Rab11 family-interacting protein 1 OS=Homo sapiens OX=9606 GN=RAB11FIP1 PE=1 SV=1	54.832	NA	NA	NA	NA	10.8861	10.213	10.9787	9.0212	12.823	9.896	1892.53	1186.91	2017.99	519.579	7246.16	952.78
E9PHT9	ANXA5	Annexin OS=Homo sapiens OX=9606 GN=ANXA5 PE=1 SV=1	18.224	NA	NA	NA	NA	10.8189	10.6072	10.2731	12.3811	9.9486	10.305	1806.4	1559.86	1237.4	5334.36	988.159	1265.07
E9PII3	EPB41L2	Band 4.1-like protein 2 OS=Homo sapiens OX=9606 GN=EPB41L2 PE=1 SV=1	79.256	NA	NA	NA	NA	10.1003	9.6704	9.6434	9.2337	8.9233	11.8684	1097.72	814.855	799.747	602.034	485.491	3738.9
F8VQ14	CCT2	T-complex protein 1 subunit beta OS=Homo sapiens OX=9606 GN=CCT2 PE=1 SV=1	44.812	NA	NA	NA	NA	10.5187	10.9099	10.6839	10.4563	10.2076	10.2768	1467.05	1924.01	1645.03	1404.95	1182.48	1240.58
F8WD59	RPSA	40S ribosomal protein SA (Fragment) OS=Homo sapiens OX=9606 GN=RPSA PE=1 SV=2	12.647	NA	NA	NA	NA	9.4211	9.5079	9.6061	10.4235	9.8848	9.1643	685.541	728.053	779.335	1373.37	945.412	573.759
K7EK06	FARSA	Phenylalanine--tRNA ligase alpha subunit (Fragment) OS=Homo sapiens OX=9606 GN=FARSA PE=1 SV=8	18.389	NA	NA	NA	NA	10.513	10.5205	9.8132	10.5825	10.712	9.3132	1461.26	1468.88	899.638	1533.38	1677.39	636.14
O43707	ACTN4	Alpha-actinin-4 OS=Homo sapiens OX=9606 GN=ACTN4 PE=1 SV=2	104.85	NA	NA	NA	NA	11.0334	10.5433	11.1893	14.1409	8.8713	9.2837	2095.97	1492.28	2335.15	18064.9	468.303	623.264
O60218	AKR1B10	Aldo-keto reductase family 1 member B10 OS=Homo sapiens OX=9606 GN=AKR1B10 PE=1 SV=2	36.019	NA	NA	NA	NA	10.6091	9.6778	10.7726	10.5097	9.8786	10.2387	1561.91	819.046	1749.35	1457.92	941.358	1208.25
O75683	SURF6	Surfeit locus protein 6 OS=Homo sapiens OX=9606 GN=SURF6 PE=1 SV=3	41.45	NA	NA	NA	NA	11.907	11.0546	9.8989	8.0711	12.4762	10.7693	3840.29	2126.99	954.698	268.932	5697.84	1745.35
P05141	SLC25A5	ADP/ATP translocase 2 OS=Homo sapiens OX=9606 GN=SLC25A5 PE=1 SV=7	32.852	NA	NA	NA	NA	10.8691	10.7832	10.5056	11.5562	10.4382	9.4296	1870.36	1762.25	1453.79	3011.36	1387.43	689.592
P07737	PFN1	Profilin-1 OS=Homo sapiens OX=9606 GN=PFN1 PE=1 SV=2	15.054	NA	NA	NA	NA	10.7072	10.8931	10.869	11.2187	9.982	11.6598	1671.82	1901.73	1870.23	2383.23	1011.3	3235.56
P14625	HSP90B1	Endoplasmin OS=Homo sapiens OX=9606 GN=HSP90B1 PE=1 SV=1	92.468	NA	NA	NA	NA	10.8249	9.968	11.0029	12.485	10.1412	10.6017	1813.93	1001.54	2052.12	5732.7	1129.29	1553.92
P21980	TGM2	Protein-glutamine gamma-glutamyltransferase 2 OS=Homo sapiens OX=9606 GN=TGM2 PE=1 SV=2	77.328	NA	NA	NA	NA	10.8436	10.8497	10.2872	11.0842	10.2615	10.0497	1837.59	1845.38	1249.56	2171.08	1227.49	1059.89
P30044	PRDX5	"sp|P30044|PRDX5_HUMAN Peroxiredoxin-5, mitochondrial OS=Homo sapiens OX=9606 GN=PRDX5 PE=1 SV=4"	22.086	NA	NA	NA	NA	9.9332	10.9875	10.9451	9.1715	10.0875	9.6417	977.667	2030.33	1971.53	576.629	1088.03	798.805
P62263	RPS14	40S ribosomal protein S14 OS=Homo sapiens OX=9606 GN=RPS14 PE=1 SV=3	16.273	NA	NA	NA	NA	10.034	11.3544	11.3296	11.0445	9.2552	9.8327	1048.42	2618.27	2573.65	2112.16	611.073	911.88
Q4VXL4	TACC2	"tr|Q4VXL4|Q4VXL4_HUMAN HCG41426, isoform CRA_c OS=Homo sapiens OX=9606 GN=TACC2 PE=1 SV=1	64.675	NA	NA	NA	NA	9.8966	11.195	9.5782	7.8522	12.1916	10.7892	953.177	2344.4	764.408	231.072	4677.75	1769.59
Q6P996	PDXDC1	Pyridoxal-dependent decarboxylase domain-containing protein 1 OS=Homo sapiens OX=9606 GN=PDXDC1 PE=1 SV=2	86.706	NA	NA	NA	NA	10.4247	11.3351	11.1217	10.5771	10.8502	11.1598	1374.51	2583.48	2228.26	1527.65	1846.02	2287.89
Q96PD2	DCBLD2	"sp|Q96PD2|DCBD2_HUMAN Discoidin, CUB and LCCL domain-containing protein 2 OS=Homo sapiens OX=9606 GN=DCBLD2 PE=1 SV=1"	85.034	NA	NA	NA	NA	11.1763	14.8187	10.6415	9.0273	9.7837	10.1487	2314.2	28898.4	1597.39	521.781	881.429	1135.18
Q99653	CHP1	Calcineurin B homologous protein 1 OS=Homo sapiens OX=9606 GN=CHP1 PE=1 SV=3	22.456	NA	NA	NA	NA	11.3189	10.3953	10.4824	8.0792	10.2521	10.9149	2554.63	1346.78	1430.6	270.447	1219.52	1930.69
Q9UI47	CTNNA3	Catenin alpha-3 OS=Homo sapiens OX=9606 GN=CTNNA3 PE=1 SV=2	99.808	NA	NA	NA	NA	10.9413	10.0086	10.6555	9.1308	19.96	9.8431	1966.34	1030.12	1612.97	560.589	1.0199e+06	918.477
S4R3P0	AKR1C2	Aldo-keto reductase family 1 member C2 (Fragment) OS=Homo sapiens OX=9606 GN=AKR1C2 PE=1 SV=1	22.631	NA	NA	NA	NA	10.3623	11.0916	11.5447	11.3636	8.5232	11.0603	1316.32	2182.25	2987.45	2635.02	367.908	2135.41
